# Supplementary material for: Negative feedback of SNRK to circ-SNRK regulates cardiac function post-myocardial infarction
Source: Cell Death Differ. 2021 Oct 7;29(4):709–21. doi: 10.1038/s41418-021-00885-x (PMC8989981; doi:10.1038/s41418-021-00885-x)
Supplement: Supplementary file 10 — Table S1 [file 41418_2021_885_MOESM10_ESM.xlsx]

## Sheet: Sheet1
cicName	gene symbol	Ctrl_junction	Comp_junction	Decomp_junction	siRNAs（5'-3'）	F Primer(5'-3')	R Primer(5'-3')	products
rat_circ:chr2:225359048-225371154	Abcd3	22	22	0	CACTTTTCTTACTTACTAAGA	TCTCCAAGCCTTCACCTACT	GCTCGCTCTTTCTTTCCTTC	190bp
rat_circ:chr10:71515700-71519615	Acaca	201	167	77	AAAGAACTCATGTGAAAGGCC	GATACACTTTCTGATTTGGG	AGACAACAGAAACCCATAGT	193bp
rat_circ:chr10:88397108-88397582	Acly	33	18	0	ACTTGGGCAACCGATTTGACT	GCAGCGAAGATGTTCAGTAA	GACACATCTCAATGAACTGG	152bp
rat_circ:chr1:21189975-21211619	Akap7	51	35	0	TTTTGCAGTCTCGATCACGAT	GAAGAAAAAACAGAGCAATG	CATAAAGGTCAGGTGAGGCT	133bp
rat_circ:chr13:95105492-95128782	Akt3	0	0	24	GAAAAACAGCGTTTATTTGGA	ATTCCCCCGAACACTCTCTT	GTCCTCAGAGAACACCCGCT	114bp
rat_circ:chr19:34249087-34253181	Arhgap10	80	135	26	ATTCCGTGTCTGTCGGCGGCT	GAAACTGGGGGATGGAGAGG	GCTTCTGGTCCTTGGGGTTT	184bp
rat_circ:chr17:87758882-87760775	Arhgap21	74	98	0	GAGTACGCCTATAAAAGGTAT	GCTCGCAGAGAGGTCCACAT	GGTGGAGGCTCGGGAATGTC	171bp
rat_circ:chr13:89211389-89229970	Atf6	30	26	0	AACAACGTGGACTATCTGAAC	GTGAACGGAAAACTGTGTGT	CCGTGTCTGTGAAATAGCCA	108bp
rat_circ:chr18:77477060-77520779	Atp9b	39	85	0	TCCAGCTGGTACCTGCTTTCT	GGAGACCTCATCATAGTGGA	TTTCGTCATTCTCAAAGCCT	156bp
rat_circ:chr20:5129033-5131408	Bag6	389	382	0	CATATTGTTATTGTAGTCTGT	GCTACTGTGAGGTCCTGGGT	AGAGCCTGTCCCAGAAGATG	136bp
rat_circ:chr8:22600830-22606721	Carm1	44	48	0	ACACATCTTCATCTTGTCCTT	TTCCAGTTTTATGGCTACCT	TGTGATGATGAAGGACTGCC	194bp
rat_circ:chr18:28026848-28028197	Ctnna1	0	0	14	TTGCGTCCAGCCTCAATCAGT	AAAGAATGGAAACGAGAAGG	TCCCTGGTCTTCTTGGTCAT	141bp
rat_circ:chr2:62955690-62973365	Drosha	19	28	0	AGCATCATCGCGTGCGGATCA	CTGTTTACTTGGAGGGGACC	CGATCCTGAAAAGTATACCC	163bp
rat_circ:chr17:20098292-20120246	Dtnbp1	31	17	0	AACGTCTTTAGCCTCTTACTT	ACTTGTGTGGGCAGTGTGAG	TAAGTCCAGTCCAGCAGAGT	176bp
rat_circ:chr15:16089766-16170268	Fhit	0	3	10	AATGTGTGTGCACCCTGCAAT	GCCTGTGTCCTTCAGTCTCA	ACAGATTGAGAAGCACACCC	151bp
rat_circ:chrX:54275711-54283885	Gk	0	0	15	ATTGAAAACCCACAGCATTGT	GTCAGCAACCAGAGGGAAAC	TTCTACCCATCCTTCTCTTG	154bp
rat_circ:chr1:233578229-233581182	Gnaq	0	0	33	AAGTCGTTCAGATAGCTCATT	AAGAAAATGGATACACTGCT	ACATCTTGTTGTGTAGGCAG	157bp
rat_circ:chr18:44833464-44837220	Hsd17b4	0	0	27	ACCACAACATCTTCTGGCATC	TCATTGTAACACCATTGCCC	GGAGCCCCGCAAATGAAC	163bp
rat_circ:chr4:180589337-180613165	Itpr2	21	18	0	GGTGGTGTTGCAGACCTCTTC	TCACACAAAGAAACTGATGG	GAAGCCGCTCACGATGTT	190bp
rat_circ:chr19:21448162-21455842	Lonp2	0	0	15	TGTGTGTACCCTTCTCCGTCA	AGTTTGGGGCTATTTGTCGG	GAGGAGTCAGCCCGTGTTGC	177bp
rat_circ:chr10:94307816-94320863	Map3k3	110	162	38	ATTCTGACGTCACTTGACAGA	GGGTCAAGCCTTCCCAGTCT	AGAGGCTGCCCAAAGACCGT	197bp
rat_circ:chr2:117666300-117666646	Mecom	43	33	0	AGCACACTCATTACCTCCCAT	GCTATGGATGGGAGGTAATG	TCTTGGATGTGAAGGGAGGG	120bp
rat_circ:chr6:137924572-137936007	Mta1	92	133	0	GACATAGTCGTCTTTCAGCAA	GAAGACCCTCCTGGCTGATA	ATTCCCGTTGGCTGTCTTAT	163bp
rat_circ:chr7:52223222-52245350	Nav3	26	24	0	AGCCATGAACTTTGGGAGGGT	AACTACGGGAAACCATTGAA	GAGCCTTCTCCTCAGCCGTA	165bp
rat_circ:chr3:67751613-67755221	Nckap1	0	0	12	ACTTCCCCATCTTCAACAAAA	CGGAAAGATGATGAACACAA	ATGCCTGTAACCTAAACCAA	156bp
rat_circ:chr4:57387152-57396104	Nrf1	78	107	0	ATTCCCACAGGACCTGGGTCA	GAACTGCCCCCTCTCACC	GTCTGCTGTCTCTTTCGGAT	160bp
rat_circ:chr15:109125713-109141568	Pcca	52	39	0	ACTCGGACCTTGAATGTTCTT	CACCCAGTGAGAGAGACC	TAGATGCTGATGTCACTCCT	137bp
rat_circ:chr7:121219130-121220758	Pdgfb	43	28	3	CAGAGACCCTCGATGCTCCCT	TGACCCTGGAGGACCATCTG	CGGCGATTACGGCAGGCT	129bp
rat_circ:chr8:109533414-109547936	Ppp2r3a	26	38	0	GACAGCCGCAGGCCGTGGTGA	TGGTAGATACACACCCTGGC	ATCCAGTCTTCTCTCCTCCT	168bp
rat_circ:chr3:175422379-175423144	Psma7	0	0	18	AACACCAACCTGCTTCAGACT	AGCCAGGGTAGAGTGCCAGA	CGGACCGTTCTTTCATCTTG	174bp
rat_circ:chr7:114534021-114540933	Ptk2	0	0	24	AACATCTTTCATTGCAGCCCT	CAAAGAGTGCTTCAAGTGTG	CTTGACGGAATCCAGTAAAC	161bp
rat_circ:chr10:57549452-57563686	Rabep1	0	0	12	GTCTAAATGCTCCTGCACAGT	ACAGCCTCCAGGGAAAGC	TCCAGATGGTAACAGCAAGT	143bp
rat_circ:chr6:76599297-76608864	Ralgapa1	43	78	0	TACCTGACGAAATATCTCTGT	ATTGAAATCGTTCGCAGGGT	CCCCTTTCTTGGTTTTCTTT	116bp
rat_circ:chr17:65675891-65676456	Ryr2	0	0	15	TTCGCCAACTGGCTAGTCTGA	AGAGGACACGGGAGGGAGAC	TGGCTTCATTAGTGGCTGGA	137bp
rat_circ:chr6:4518806-4520635	Slc8a1	1411	1366	0	AATTGTTCCAACACTATTTCA	GTGGAGGGGAGGACTTTGAG	CATTGAAACATTGGGTGGGA	128bp
rat_circ:chr18:69654505-69657373	Smad4	45	80	0	ATAATCATTACTCTGCAGTGT	ATGTGATAGCGTCTGTGTGA	TGAAGGCAGTGAAAACCAAT	158bp
rat_circ:chr8:130762665-130768360	Snrk	1660	1157	0	TTGCTGTTTCTCCTACTGCAGG	AGTTGACAGACTTTGGCTTC	AAAAGTGCTTGAAGTGGGTC	256bp
rat_circ:chr2:93523236-93524443	Snx16	0	0	13	ATTTTATATACCAGTTAGCGA	ATTAGGACTACAAGCGTTTC	GCCTGGAGAAGTCAGTGTAT	133bp
rat_circ:chr3:54547246-54554495	Stk39	28	25	0	AATTTCTTTCTGCTATCTGTA	TTCTTCTGGGTGAGGATGGA	TGACCAGCCAAAGTTCATCT	127bp
rat_circ:chr10:62566642-62581037	Taok1	15	18	0	ATAAACTAATTCAATACATGT	TGATGTATGGTCTCTTGGAA	TAGACTGCCTGCTCTGTTAG	158bp
rat_circ:chr5:135596270-135608345	Tesk2	57	75	17	CCAGAGTGACACTGAGGATGT	GTCCCATCCCAACATCCTCA	ATTCTTCCAGACGCTCCACA	164bp
rat_circ:chr2:261112888-261118146	Tnni3k	0	0	36	AGAGAACTCTGGTCGTCCCTT	GCCGTTTTGAGTTGGAGTAT	CTGTTACTTGATGCTGGAGA	144bp
rat_circ:chr9:11202671-11219449	Uxs1	37	19	0	AGTTGCCCCAAACAGCTTCGA	GACCGTGGTGGACAACTTCT	TCACCATTTTCCTGGATAGA	162bp
