# Supplementary material for: Negative feedback of SNRK to circ-SNRK regulates cardiac function post-myocardial infarction
Source: Cell Death Differ. 2021 Oct 7;29(4):709–21. doi: 10.1038/s41418-021-00885-x (PMC8989981; doi:10.1038/s41418-021-00885-x)
Supplement: Supplementary file 11 — Table S2 [file 41418_2021_885_MOESM11_ESM.xlsx]

## Sheet: Sheet1
cicName	gene symbol	Ctrl_junction	Comp_junction	Decomp_junction	sequence	Primer_F(5'-3')	Primer_R(5'-3')
rat_circ:chr5:58467569-58467992	Pigo	0	0	76	GAAAGCGTGTAGTCTTCATGGGAGATGATACCTGGAAAGACCTTTTCCCTGGAGCATTTTCCCAAGCTTTCTTCTTCTCATCCTTCAATGTCAGAGACCTACACACAGTGGATAATGGCATCTTAGAGCACCTCTATCCTACCAGTGAGTGACAAAGATCACTCAGTCCCTCACTGACCCTGGGAGTTGGGGAGGGTCCCTTTAGTCTGTGGACACTGACGGCAGACTGGGCTTGTACCGCTGGGCGGCCCGACTGGGGTGAGGCTTTACTGCCCTGTGCTCCGTATTCTCCCTCCGCAGTGGACAGCGGCGCCTGGGATGTGCTGATTGCTCACTTCCTGGGTGTGGATCATTGTGGTCATAAGCATGGCCCTCACCACCCTGAAATGGCCAAGAAAC…	TGATTGCTCACTTCCTGGGT	AATGCTCCAGGGAAAAGGTC
rat_circ:chr19:49158646-49159228	Cdyl2	0	0	48	GTTGAAAGGATTGTGGACAAGAGGAAGAACAAGAAGGGGAAATGGGAATATCTTATCCGATGGAAAGGCTACGGCAGCACCGAGGACACGTGGGAGCCGGAGCATCACCTCCTGCACTGTGAGGAGTTTATTGATGAGTTCAACGGGCTTCACTTGCCCAAGGATAAGAAGGTGAAGTCAGGGAAGCAGGCCGGAGCCTCCAAGCTCCTTCGCGATGCCCGCAGTCTGCCAGTGGAAAGACTCTCCCATCGACCACTGGAACCCGGGAAGAGCAAATCAACTTCCCACAAGCGGAAGCGCgtcaactctcccctgtccagatccaagaaggggtcttcaggaaaGGCTCCAGACAGGGCCACCAAGACCGTGTCCTATAGGACTACCCCCAGTGGCTTG…	ATCAGCCAGATTTGGAGTTG	CCATTTCCCCTTCTTGTTCT
rat_circ:chr4:27509136-27524886	Ankib1	0	0	39	AATGTGAAACATGTTGTAGAAGTACTCCAGAAGTGGCTGAAGGAAGAAAGAAAGTGCCACTGCCTATCAGAAAATAAAACAAAACATGGGAAATACAACCACCAAATTCCGCAAAGCACTCATCAATGGTGATGAAAACCTGGCTTGCCAAATCTATGAAAATAATCCTCAGCTAAAAGAATCCCTTGATCCAAATGTATCTTATGGAGAGCCCTATCAGCACAACACTCCATTACACTATGCTGCTAGACATGGAATGAATAGGATATTAGGGACTTTTCTTTTTGGTAGAGATGGAAACCCAAATAAACGGAATGTGCACAATGAAACATCTATGCATTTGTTGTGTATGGGACCTCAAATCATGATATCTGAAGGAACCCTTCATCCTCGCTTAGC…	ATACTCCTTGTGATTGTGCG	GTGGCACTTTCTTTCTTCCT
rat_circ:chr20:5129033-5131408	Bag6	389	382	0	ATGTTGGGGGAAAGGTTATCCACCTGGTGGAACGGGCTCCTCCTCAGACTCAGCTACCTTCTGGAGCATCTTCTGGGACAGGCTCTGCCTCAGCTACTCATGGTGGGGGCCCCCTGCCTGGCACTCGGGGCCCTGGGGCCTCTGGTCATGACCGGAATGCCAACAGTTATGTCATGGTTGGAACCTTCAATCTTCCTAGTGACGGCTCTGCTGTGGACGTTCACATCAACATGGAACAGGCCCCAATTCAGAGTGAGCCCCGGGTACGGCTGGTGATGGCTCAGCACATGATTAGGGATATACAGACCTTACTGTCCCGGATGGAGTGTCGAGGGGGAACCCAAGCACAGGCCAGTCAGCCACCCCCGCAGACTCCGACTGTGGCCTCAGAGACAGTAG…	CAACGCCGTCTTCAGCCC	GCAGAGCCTGTCCCAGAAGAT
rat_circ:chr12:628708-632694	N4bp2l2	285	251	0	CAAAACAAGCTATCGATCAGGGGAGATCTCCAGTTATCATAGACAACACTAATACACAAGCCTGGGAAATGAAACCCTATGTGGAAATGGCCATAGGAAAAGGATACAGAGTAGAGTTTCATGAACCGGAAACTTGGTGGAAGTTTGACCCTGAAGAATTAGAAAAGAGGAATAAACATGGCGTGTCTCGAAAGAAGATTGCTCAGATGTTAGACCGTTATGAATTTCAAATGTCCATCTCCATCGTGATGAATTCAGTGGAACCAACACAGAAAAGCACACAAACACCCCTTCCTCTCCAGGGGGACCAGAG	AATGTCCATCTCCATCGTGA	TTTCCACATAGGGTTTCATTT
